# Supplementary material for: Genomic Amplification of UBQLN4 Is a Prognostic and Treatment Resistance Factor
Source: Cells. 2022 Oct 21;11(20):3311. doi: 10.3390/cells11203311 (PMC9600423; doi:10.3390/cells11203311)
Supplement: Supplementary file 1 [file cells-11-03311-s001.zip]

Archive with 1 entries (1 files):
- cells-1948079-supplementary.pdf
